# Supplementary material for: Analysis of low-level somatic mosaicism reveals stage and tissue-specific mutational features in human development
Source: PLoS Genet. 2022 Sep 19;18(9):e1010404. doi: 10.1371/journal.pgen.1010404 (PMC9560606; doi:10.1371/journal.pgen.1010404)
Supplement: S1 Table — (XLSX) [file pgen.1010404.s002.xlsx]

## Sheet: Suppl. Table1
Supplementary Table 1. Sample information enrolled in this study
Group	AxisIPrimaryDx	PatientsCode	NGSCode	NGS_tissue_group	Supplier*	Tissue	Tissue_location	Age	Sex	Race		* NBB : Netherlands Brain Bank
Patients with Neurological disorder	AD with argyrophilic grains	2002-090	AD-P-2002090-HIF-M-Rep1	Disease	NBB	Brain	Temp	90	M	European Caucasian		NICHD : National Institute of Child Health & Human Development
	AD with argyrophilic grains	2002-090	AD-P-2002090-Blood-M-Rep1	Disease	NBB	Perip	Blood	90	M	European Caucasian		SMRI : Stanley Medical Research Institute
	Dementia with senile involutive cortical changes	2013-030	AD-P-2013030-HIF-M-Rep1	Disease	NBB	Brain	Temp	70	M	European Caucasian		SNUH : Seoul National University Hospital, Seoul National University College of Medicine
	Dementia with senile involutive cortical changes	2013-030	AD-P-2013030-Blood-M-Rep1	Disease	NBB	Perip	Blood	70	M	European Caucasian		YS : Severance Hospital, Yonsei University College of Medicine
	AD	1999-114	AD-P-1999114-HIF-F-Rep1	Disease	NBB	Brain	Temp	92	F	European Caucasian
	AD	1999-114	AD-P-1999114-Blood-F-Rep1	Disease	NBB	Perip	Blood	92	F	European Caucasian		※ Sample Composition Summary
	AD	1999-123	AD-P-1999123-HIF-F-Rep1	Disease	NBB	Brain	Temp	93	F	European Caucasian
	AD	1999-123	AD-P-1999123-Blood-F-Rep1	Disease	NBB	Perip	Blood	93	F	European Caucasian
	AD	2009-101	AD-P-2009101-HIF-F-Rep1	Disease	NBB	Brain	Temp	96	F	European Caucasian
	AD	2009-101	AD-P-2009101-Blood-F-Rep1	Disease	NBB	Perip	Blood	96	F	European Caucasian
	AD	2011-056	AD-P-2011056-HIF-F-Rep1	Disease	NBB	Brain	Temp	96	F	European Caucasian
	AD	2011-056	AD-P-2011056-Blood-F-Rep1	Disease	NBB	Perip	Blood	96	F	European Caucasian
	AD	2010-068	AD-P-2010068-HIF-M-Rep1	Disease	NBB	Brain	Temp	85	M	European Caucasian
	AD	2010-068	AD-P-2010068-Blood-M-Rep1	Disease	NBB	Perip	Blood	85	M	European Caucasian
	AD	2012-022	AD-P-2012022-HIF-M-Rep1	Disease	NBB	Brain	Temp	79	M	European Caucasian
	AD	2012-022	AD-P-2012022-Blood-M-Rep1	Disease	NBB	Perip	Blood	79	M	European Caucasian
	AD	2013-033	AD-P-2013033-HIF-F-Rep1	Disease	NBB	Brain	Temp	72	F	European Caucasian
	AD	2013-033	AD-P-2013033-Blood-F-Rep1	Disease	NBB	Perip	Blood	72	F	European Caucasian
	AD	2012-120	AD-P-2012120-HIF-M-Rep1	Disease	NBB	Brain	Temp	88	M	European Caucasian
	AD	2012-120	AD-P-2012120-Blood-M-Rep1	Disease	NBB	Perip	Blood	88	M	European Caucasian
	AD	2013-009	AD-P-2013009-HIF-F-Rep1	Disease	NBB	Brain	Temp	92	F	European Caucasian
	AD	2013-009	AD-P-2013009-Blood-F-Rep1	Disease	NBB	Perip	Blood	92	F	European Caucasian
	AD	2013-066	AD-P-2013066-HIF-F-Rep1	Disease	NBB	Brain	Temp	89	F	European Caucasian
	AD	2013-066	AD-P-2013066-Blood-F-Rep1	Disease	NBB	Perip	Blood	89	F	European Caucasian
	AD	2013-080	AD-P-2013080-HIF-F-Rep1	Disease	NBB	Brain	Temp	88	F	European Caucasian
	AD	2013-080	AD-P-2013080-Blood-F-Rep1	Disease	NBB	Perip	Blood	88	F	European Caucasian
	AD	2015-009	AD-P-2015009-HIF-F-Rep1	Disease	NBB	Brain	Temp	82	F	European Caucasian
	AD	2015-009	AD-P-2015009-Blood-F-Rep1	Disease	NBB	Perip	Blood	82	F	European Caucasian
	AD	2007-078	AD-P-2007078-HIF-M-Rep1	Disease	NBB	Brain	Temp	77	M	European Caucasian
	AD	2007-078	AD-P-2007078-Blood-M-Rep1	Disease	NBB	Perip	Blood	77	M	European Caucasian
	AD	2007-080	AD-P-2007080-HIF-F-Rep1	Disease	NBB	Brain	Temp	90	F	European Caucasian
	AD	2007-080	AD-P-2007080-Blood-F-Rep1	Disease	NBB	Perip	Blood	90	F	European Caucasian
	AD	2007-089	AD-P-2007089-HIF-F-Rep1	Disease	NBB	Brain	Temp	74	F	European Caucasian
	AD	2007-089	AD-P-2007089-Blood-F-Rep1	Disease	NBB	Perip	Blood	74	F	European Caucasian
	AD	2010-016	AD-P-2010016-HIF-M-Rep1	Disease	NBB	Brain	Temp	86	M	European Caucasian
	AD	2010-016	AD-P-2010016-Blood-M-Rep1	Disease	NBB	Perip	Blood	86	M	European Caucasian
	AD	2010-089	AD-P-2010089-HIF-M-Rep1	Disease	NBB	Brain	Temp	86	M	European Caucasian
	AD	2010-089	AD-P-2010089-Blood-M-Rep1	Disease	NBB	Perip	Blood	86	M	European Caucasian
	AD	2011-118	AD-P-2011118-HIF-F-Rep1	Disease	NBB	Brain	Temp	94	F	European Caucasian
	AD	2011-118	AD-P-2011118-Blood-F-Rep1	Disease	NBB	Perip	Blood	94	F	European Caucasian
	AD	2011-121	AD-P-2011121-HIF-M-Rep1	Disease	NBB	Brain	Temp	95	M	European Caucasian
	AD	2011-121	AD-P-2011121-Blood-M-Rep1	Disease	NBB	Perip	Blood	95	M	European Caucasian
	AD	2007-017	AD-P-2007017-HIF-F-Rep1	Disease	NBB	Brain	Temp	75	F	European Caucasian
	AD	2007-017	AD-P-2007017-Blood-F-Rep1	Disease	NBB	Perip	Blood	75	F	European Caucasian
	AD	2013-083	AD-P-2013083-HIF-M-Rep1	Disease	NBB	Brain	Temp	78	M	European Caucasian
	AD	2013-083	AD-P-2013083-Blood-M-Rep1	Disease	NBB	Perip	Blood	78	M	European Caucasian
	AD	2014-031	AD-P-2014031-HIF-F-Rep1	Disease	NBB	Brain	Temp	90	F	European Caucasian
	AD	2014-031	AD-P-2014031-Blood-F-Rep1	Disease	NBB	Perip	Blood	90	F	European Caucasian
	AD	2007-068	AD-P-2007068-HIF-F-Rep1	Disease	NBB	Brain	Temp	70	F	European Caucasian
	AD	2007-068	AD-P-2007068-Blood-F-Rep1	Disease	NBB	Perip	Blood	70	F	European Caucasian
	AD	2009-086	AD-P-2009086-HIF-F-Rep1	Disease	NBB	Brain	Temp	84	F	European Caucasian
	AD	2009-086	AD-P-2009086-Blood-F-Rep1	Disease	NBB	Perip	Blood	84	F	European Caucasian
	AD	2010-054	AD-P-2010054-HIF-F-Rep1	Disease	NBB	Brain	Temp	82	F	European Caucasian
	AD	2010-054	AD-P-2010054-Blood-F-Rep1	Disease	NBB	Perip	Blood	82	F	European Caucasian
	AD	2011-053	AD-P-2011053-HIF-F-Rep1	Disease	NBB	Brain	Temp	73	F	European Caucasian
	AD	2011-053	AD-P-2011053-Blood-F-Rep1	Disease	NBB	Perip	Blood	73	F	European Caucasian
	AD	2012-054	AD-P-2012054-HIF-F-Rep1	Disease	NBB	Brain	Temp	70	F	European Caucasian
	AD	2012-054	AD-P-2012054-Blood-F-Rep1	Disease	NBB	Perip	Blood	70	F	European Caucasian
	AD	2012-073	AD-P-2012073-HIF-F-Rep1	Disease	NBB	Brain	Temp	92	F	European Caucasian
	AD	2012-073	AD-P-2012073-Blood-F-Rep1	Disease	NBB	Perip	Blood	92	F	European Caucasian
	AD	2013-029	AD-P-2013029-HIF-F-Rep1	Disease	NBB	Brain	Temp	91	F	European Caucasian
	AD	2013-029	AD-P-2013029-Blood-F-Rep1	Disease	NBB	Perip	Blood	91	F	European Caucasian
	AD	2009-040	AD-P-2009040-HIF-M-Rep1	Disease	NBB	Brain	Temp	83	M	European Caucasian
	AD	2009-040	AD-P-2009040-Blood-M-Rep1	Disease	NBB	Perip	Blood	83	M	European Caucasian
	AD	2011-116	AD-P-2011116-HIF-F-Rep1	Disease	NBB	Brain	Temp	80	F	European Caucasian
	AD	2011-116	AD-P-2011116-Blood-F-Rep1	Disease	NBB	Perip	Blood	80	F	European Caucasian
	AD	2012-068	AD-P-2012068-HIF-M-Rep1	Disease	NBB	Brain	Temp	88	M	European Caucasian
	AD	2012-068	AD-P-2012068-Blood-M-Rep1	Disease	NBB	Perip	Blood	88	M	European Caucasian
	AD	2012-085	AD-P-2012085-HIF-F-Rep1	Disease	NBB	Brain	Temp	71	F	European Caucasian
	AD	2012-085	AD-P-2012085-Blood-F-Rep1	Disease	NBB	Perip	Blood	71	F	European Caucasian
	AD	2013-001	AD-P-2013001-HIF-F-Rep1	Disease	NBB	Brain	Temp	79	F	European Caucasian
	AD	2013-001	AD-P-2013001-Blood-F-Rep1	Disease	NBB	Perip	Blood	79	F	European Caucasian
	AD	2013-040	AD-P-2013040-HIF-F-Rep1	Disease	NBB	Brain	Temp	70	F	European Caucasian
	AD	2013-040	AD-P-2013040-Blood-F-Rep1	Disease	NBB	Perip	Blood	70	F	European Caucasian
	AD	2013-075	AD-P-2013075-HIF-F-Rep1	Disease	NBB	Brain	Temp	86	F	European Caucasian
	AD	2013-075	AD-P-2013075-Blood-F-Rep1	Disease	NBB	Perip	Blood	86	F	European Caucasian
	AD	2014-017	AD-P-2014017-HIF-M-Rep1	Disease	NBB	Brain	Temp	81	M	European Caucasian
	AD	2014-017	AD-P-2014017-Blood-M-Rep1	Disease	NBB	Perip	Blood	81	M	European Caucasian
	AD	2014-027	AD-P-2014027-HIF-F-Rep1	Disease	NBB	Brain	Temp	88	F	European Caucasian
	AD	2014-027	AD-P-2014027-Blood-F-Rep1	Disease	NBB	Perip	Blood	88	F	European Caucasian
	AD	2015-040	AD-P-2015040-HIF-M-Rep1	Disease	NBB	Brain	Temp	76	M	European Caucasian
	AD	2015-040	AD-P-2015040-Blood-M-Rep1	Disease	NBB	Perip	Blood	76	M	European Caucasian
	AD	2014-050	AD-P-2014050-HIF-F-Rep1	Disease	NBB	Brain	Temp	90	F	European Caucasian
	AD	2014-050	AD-P-2014050-Blood-F-Rep1	Disease	NBB	Perip	Blood	90	F	European Caucasian
	AD	2014-054	AD-P-2014054-HIF-F-Rep1	Disease	NBB	Brain	Temp	83	F	European Caucasian
	AD	2014-054	AD-P-2014054-Blood-F-Rep1	Disease	NBB	Perip	Blood	83	F	European Caucasian
	ASD	4849	ASD-P-4849-Temp-M-Rep1	Disease	NICHD	Brain	Temp	7	M	africal american
	ASD	4849	ASD-P-4849-PFC-M-Rep1	Disease	NICHD	Brain	Frontal	7	M	africal american
	ASD	4849	ASD-P-4849-Occi-M-Rep1	Disease	NICHD	Brain	Occi	7	M	africal american
	ASD	4849	ASD-P-4849-Heart-M-Rep1	Disease	NICHD	Perip	Heart	7	M	africal american
	ASD	5144	ASD-P-5144-Cereb-M-Rep1	Disease	NICHD	Brain	Cereb	7	M	caucasian
	ASD	5144	ASD-P-5144-Heart-M-Rep1	Disease	NICHD	Perip	Heart	7	M	caucasian
	ASD	5144	ASD-P-5144-Occi-M-Rep1	Disease	NICHD	Brain	Occi	7	M	caucasian
	ASD	5144	ASD-P-5144-PFC-M-Rep1	Disease	NICHD	Brain	Frontal	7	M	caucasian
	ASD	5144	ASD-P-5144-Temp-M-Rep1	Disease	NICHD	Brain	Temp	7	M	caucasian
	ASD	5144	ASD-P-5144-Temp-M-Rep2	Disease	NICHD	Brain	Temp	7	M	caucasian
	ASD	4899	ASD-P-4899-Heart-M-Rep1	Disease	NICHD	Perip	Heart	14	M	English-white
	ASD	4899	ASD-P-4899-Occi-M-Rep1	Disease	NICHD	Brain	Occi	14	M	English-white
	ASD	4899	ASD-P-4899-PFC-M-Rep1	Disease	NICHD	Brain	Frontal	14	M	English-white
	ASD	4899	ASD-P-4899-Temp-M-Rep1	Disease	NICHD	Brain	Temp	14	M	English-white
	ASD	5278	ASD-P-5278-Cereb-F-Rep1	Disease	NICHD	Brain	Cereb	15	F	caucasian
	ASD	5278	ASD-P-5278-Liver-F-Rep1	Disease	NICHD	Perip	Liver	15	F	caucasian
	ASD	5278	ASD-P-5278-Occi-F-Rep1	Disease	NICHD	Brain	Occi	15	F	caucasian
	ASD	5278	ASD-P-5278-PFC-F-Rep1	Disease	NICHD	Brain	Frontal	15	F	caucasian
	ASD	5278	ASD-P-5278-Temp-F-Rep1	Disease	NICHD	Brain	Temp	15	F	caucasian
	ASD	5278	ASD-P-5278-Temp-F-Rep2	Disease	NICHD	Brain	Temp	15	F	caucasian
	ASD	5403	ASD-P-5403-Cereb-M-Rep1	Disease	NICHD	Brain	Cereb	16	M	caucasian
	ASD	5403	ASD-P-5403-Heart-M-Rep1	Disease	NICHD	Perip	Heart	16	M	caucasian
	ASD	5403	ASD-P-5403-Occi-M-Rep1	Disease	NICHD	Brain	Occi	16	M	caucasian
	ASD	5403	ASD-P-5403-PFC-M-Rep1	Disease	NICHD	Brain	Frontal	16	M	caucasian
	ASD	5403	ASD-P-5403-Temp-M-Rep1	Disease	NICHD	Brain	Temp	16	M	caucasian
	ASD	5403	ASD-P-5403-Temp-M-Rep2	Disease	NICHD	Brain	Temp	16	M	caucasian
	ASD	5419	ASD-P-5419-Cereb-F-Rep1	Disease	NICHD	Brain	Cereb	19	F	caucasian
	ASD	5419	ASD-P-5419-Heart-F-Rep1	Disease	NICHD	Perip	Heart	19	F	caucasian
	ASD	5419	ASD-P-5419-Occi-F-Rep1	Disease	NICHD	Brain	Occi	19	F	caucasian
	ASD	5419	ASD-P-5419-PFC-F-Rep1	Disease	NICHD	Brain	Frontal	19	F	caucasian
	ASD	5419	ASD-P-5419-Temp-F-Rep1	Disease	NICHD	Brain	Temp	19	F	caucasian
	ASD	5419	ASD-P-5419-Temp-F-Rep2	Disease	NICHD	Brain	Temp	19	F	caucasian
	ASD	4999	ASD-P-4999-Cereb-M-Rep1	Disease	NICHD	Brain	Cereb	20	M	caucasian
	ASD	4999	ASD-P-4999-Heart-M-Rep1	Disease	NICHD	Perip	Heart	20	M	caucasian
	ASD	4999	ASD-P-4999-Occi-M-Rep1	Disease	NICHD	Brain	Occi	20	M	caucasian
	ASD	4999	ASD-P-4999-PFC-M-Rep1	Disease	NICHD	Brain	Frontal	20	M	caucasian
	ASD	4999	ASD-P-4999-Temp-M-Rep1	Disease	NICHD	Brain	Temp	20	M	caucasian
	ASD	4999	ASD-P-4999-Temp-M-Rep2	Disease	NICHD	Brain	Temp	20	M	caucasian
	ASD	5176	ASD-P-5176-Cereb-M-Rep1	Disease	NICHD	Brain	Cereb	22	M	africal american
	ASD	5176	ASD-P-5176-Heart-M-Rep1	Disease	NICHD	Perip	Heart	22	M	africal american
	ASD	5176	ASD-P-5176-Occi-M-Rep1	Disease	NICHD	Brain	Occi	22	M	africal american
	ASD	5176	ASD-P-5176-PFC-M-Rep1	Disease	NICHD	Brain	Frontal	22	M	africal american
	ASD	5176	ASD-P-5176-Temp-M-Rep1	Disease	NICHD	Brain	Temp	22	M	africal american
	ASD	4671	ASD-P-4671-Heart-F-Rep1	Disease	NICHD	Perip	Heart	4	F	N/A
	ASD	4671	ASD-P-4671-Occi-F-Rep1	Disease	NICHD	Brain	Occi	4	F	N/A
	ASD	4671	ASD-P-4671-Temp-F-Rep1	Disease	NICHD	Brain	Temp	4	F	N/A
	ASD	5841	ASD-P-5841-Cereb-M-Rep1	Disease	NICHD	Brain	Cereb	12	M	N/A
	ASD	5841	ASD-P-5841-Liver-M-Rep1	Disease	NICHD	Perip	Liver	12	M	N/A
	ASD	5841	ASD-P-5841-Occi-M-Rep1	Disease	NICHD	Brain	Occi	12	M	N/A
	ASD	5841	ASD-P-5841-PFC-M-Rep1	Disease	NICHD	Brain	Frontal	12	M	N/A
	ASD	5841	ASD-P-5841-Temp-M-Rep1	Disease	NICHD	Brain	Temp	12	M	N/A
	ASD	1349	ASD-P-1349-Liver-M-Rep1	Disease	NICHD	Perip	Liver	6	M	N/A
	ASD	1349	ASD-P-1349-Occi-M-Rep1	Disease	NICHD	Brain	Occi	6	M	N/A
	ASD	1349	ASD-P-1349-Temp-M-Rep1	Disease	NICHD	Brain	Temp	6	M	N/A
	ASD	2004	ASD-P-2004-Liver-M-Rep1	Disease	NICHD	Perip	Liver	10	M	N/A
	ASD	2004	ASD-P-2004-Occi-M-Rep1	Disease	NICHD	Brain	Occi	10	M	N/A
	ASD	5574	ASD-P-5574-Cereb-M-Rep1	Disease	NICHD	Brain	Cereb	24	M	N/A
	ASD	5574	ASD-P-5574-Heart-M-Rep1	Disease	NICHD	Perip	Heart	24	M	N/A
	ASD	5574	ASD-P-5574-Occi-M-Rep1	Disease	NICHD	Brain	Occi	24	M	N/A
	ASD	5574	ASD-P-5574-PFC-M-Rep1_	Disease	NICHD	Brain	Frontal	24	M	N/A
	ASD	5574	ASD-P-5574-Temp-M-Rep1	Disease	NICHD	Brain	Temp	24	M	N/A
	ASD	4640	ASD-P-4640-PFC-M-Rep1	Disease	NICHD	Brain	Frontal	8	M	N/A
	ASD	4640	ASD-P-4640-Temp-M-Rep1	Disease	NICHD	Brain	Temp	8	M	N/A
	ASD	1182	ASD-P-1182-Occi-F-Rep1	Disease	NICHD	Brain	Occi	9	F	N/A
	ASD	1182	ASD-P-1182-Temp-F-Rep1	Disease	NICHD	Brain	Temp	9	F	N/A
	ASD	4721	ASD-P-4721-Occi-M-Rep1	Disease	NICHD	Brain	Occi	9	M	N/A
	ASD	4721	ASD-P-4721-Temp-M-Rep1	Disease	NICHD	Brain	Temp	9	M	N/A
	ASD	4231	ASD-P-4231-Cereb-M-Rep1	Disease	NICHD	Brain	Cereb	9	M	N/A
	ASD	4231	ASD-P-4231-Occi-M-Rep1	Disease	NICHD	Brain	Occi	9	M	N/A
	ASD	4231	ASD-P-4231-PFC-M-Rep1	Disease	NICHD	Brain	Frontal	9	M	N/A
	ASD	4231	ASD-P-4231-Temp-M-Rep1	Disease	NICHD	Brain	Temp	9	M	N/A
	ASD	4334	ASD-P-4334-Cereb-M-Rep1	Disease	NICHD	Brain	Cereb	11	M	N/A
	ASD	4334	ASD-P-4334-Occi-M-Rep1	Disease	NICHD	Brain	Occi	11	M	N/A
	ASD	4334	ASD-P-4334-PFC-M-Rep1	Disease	NICHD	Brain	Frontal	11	M	N/A
	ASD	4334	ASD-P-4334-Temp-M-Rep1	Disease	NICHD	Brain	Temp	11	M	N/A
	ASD	5565	ASD-P-5565-Cereb-M-Rep1	Disease	NICHD	Brain	Cereb	12	M	N/A
	ASD	5565	ASD-P-5565-Occi-M-Rep1	Disease	NICHD	Brain	Occi	12	M	N/A
	ASD	5565	ASD-P-5565-PFC-M-Rep1	Disease	NICHD	Brain	Frontal	12	M	N/A
	ASD	5565	ASD-P-5565-Temp-M-Rep1	Disease	NICHD	Brain	Temp	12	M	N/A
	ASD	5308	ASD-P-5308-Cereb-M-Rep1	Disease	NICHD	Brain	Cereb	5	M	N/A
	ASD	5308	ASD-P-5308-Occi-M-Rep1	Disease	NICHD	Brain	Occi	5	M	N/A
	ASD	5308	ASD-P-5308-PFC-M-Rep1	Disease	NICHD	Brain	Frontal	5	M	N/A
	ASD	5308	ASD-P-5308-Temp-M-Rep1	Disease	NICHD	Brain	Temp	5	M	N/A
	ASD	5302	ASD-P-5302-Cereb-M-Rep1	Disease	NICHD	Brain	Cereb	16	M	N/A
	ASD	5302	ASD-P-5302-Occi-M-Rep1	Disease	NICHD	Brain	Occi	16	M	N/A
	ASD	5302	ASD-P-5302-PFC-M-Rep1	Disease	NICHD	Brain	Frontal	16	M	N/A
	ASD	5302	ASD-P-5302-Temp-M-Rep1	Disease	NICHD	Brain	Temp	16	M	N/A
	ASD	1638	ASD-P-1638-Cereb-F-Rep1	Disease	NICHD	Brain	Cereb	20	F	N/A
	ASD	1638	ASD-P-1638-Occi-F-Rep1	Disease	NICHD	Brain	Occi	20	F	N/A
	ASD	1638	ASD-P-1638-PFC-F-Rep1	Disease	NICHD	Brain	Frontal	20	F	N/A
	ASD	1638	ASD-P-1638-Temp-F-Rep1	Disease	NICHD	Brain	Temp	20	F	N/A
	ASD	5864	ASD-P-5864-Cereb-M-Rep1	Disease	NICHD	Brain	Cereb	20	M	N/A
	ASD	5864	ASD-P-5864-Occi-M-Rep1	Disease	NICHD	Brain	Occi	20	M	N/A
	ASD	5864	ASD-P-5864-PFC-M-Rep1	Disease	NICHD	Brain	Frontal	20	M	N/A
	ASD	5864	ASD-P-5864-Temp-M-Rep1	Disease	NICHD	Brain	Temp	20	M	N/A
	ASD	5771	ASD-P-5771-Cereb-F-Rep1	Disease	NICHD	Brain	Cereb	27	F	N/A
	ASD	5771	ASD-P-5771-Occi-F-Rep1	Disease	NICHD	Brain	Occi	27	F	N/A
	ASD	5771	ASD-P-5771-PFC-F-Rep1	Disease	NICHD	Brain	Frontal	27	F	N/A
	ASD	5771	ASD-P-5771-Temp-F-Rep1	Disease	NICHD	Brain	Temp	27	F	N/A
	Schizophrenia	SCZ1001	SCZ-P-1001-Liver-M-Rep1	Disease	SMRI	Perip	Liver	44	M	white
	Schizophrenia	SCZ1001	SCZ-P-1001-PFC-M-Rep1	Disease	SMRI	Brain	Frontal	44	M	white
	Schizophrenia	SCZ1002	SCZ-P-1002-Liver-M-Rep1	Disease	SMRI	Perip	Liver	42	M	white
	Schizophrenia	SCZ1002	SCZ-P-1002-PFC-M-Rep1	Disease	SMRI	Brain	Frontal	42	M	white
	Schizophrenia	SCZ1003	SCZ-P-1003-Liver-F-Rep1	Disease	SMRI	Perip	Liver	47	F	white
	Schizophrenia	SCZ1003	SCZ-P-1003-PFC-F-Rep1	Disease	SMRI	Brain	Frontal	47	F	white
	Schizophrenia	SCZ1003	SCZ-P-1003-PFC-F-Rep2	Disease	SMRI	Brain	Frontal	47	F	white
	Schizophrenia	SCZ1004	SCZ-P-1004-Liver-M-Rep1	Disease	SMRI	Perip	Liver	47	M	white
	Schizophrenia	SCZ1004	SCZ-P-1004-PFC-M-Rep1	Disease	SMRI	Brain	Frontal	47	M	white
	Schizophrenia	SCZ1005	SCZ-P-1005-Liver-M-Rep1	Disease	SMRI	Perip	Liver	44	M	white
	Schizophrenia	SCZ1005	SCZ-P-1005-PFC-M-Rep1	Disease	SMRI	Brain	Frontal	44	M	white
	Schizophrenia	SCZ1005	SCZ-P-1005-PFC-M-Rep2	Disease	SMRI	Brain	Frontal	44	M	white
	Schizophrenia	SCZ1007	SCZ-P-1007-Liver-M-Rep1	Disease	SMRI	Perip	Liver	24	M	white
	Schizophrenia	SCZ1007	SCZ-P-1007-PFC-M-Rep1	Disease	SMRI	Brain	Frontal	24	M	white
	Schizophrenia	SCZ1007	SCZ-P-1007-PFC-M-Rep2	Disease	SMRI	Brain	Frontal	24	M	white
	Schizophrenia	SCZ1008	SCZ-P-1008-Liver-M-Rep1	Disease	SMRI	Perip	Liver	54	M	white
	Schizophrenia	SCZ1008	SCZ-P-1008-PFC-M-Rep2	Disease	SMRI	Brain	Frontal	54	M	white
	Schizophrenia	SCZ1009	SCZ-P-1009-Liver-F-Rep1	Disease	SMRI	Perip	Liver	59	F	white
	Schizophrenia	SCZ1009	SCZ-P-1009-PFC-F-Rep1	Disease	SMRI	Brain	Frontal	59	F	white
	Schizophrenia	SCZ1009	SCZ-P-1009-PFC-F-Rep2	Disease	SMRI	Brain	Frontal	59	F	white
	Schizophrenia	SCZ1010	SCZ-P-1010-Liver-M-Rep1	Disease	SMRI	Perip	Liver	40	M	white
	Schizophrenia	SCZ1010	SCZ-P-1010-PFC-M-Rep1	Disease	SMRI	Brain	Frontal	40	M	white
	Schizophrenia	SCZ1010	SCZ-P-1010-PFC-M-Rep2	Disease	SMRI	Brain	Frontal	40	M	white
	Schizophrenia	SCZ1011	SCZ-P-1011-Liver-M-Rep1	Disease	SMRI	Perip	Liver	41	M	white
	Schizophrenia	SCZ1011	SCZ-P-1011-PFC-M-Rep1	Disease	SMRI	Brain	Frontal	41	M	white
	Schizophrenia	SCZ1011	SCZ-P-1011-PFC-M-Rep2	Disease	SMRI	Brain	Frontal	41	M	white
	Schizophrenia	SCZN05	SCZ-P-0005-Liver-M-Rep1	Disease	SMRI	Perip	Liver	37	M	white
	Schizophrenia	SCZN05	SCZ-P-0005-PFC-M-Rep1	Disease	SMRI	Brain	Frontal	37	M	white
	Schizophrenia	SCZN10	SCZ-P-0010-Liver-M-Rep1	Disease	SMRI	Perip	Liver	53	M	white
	Schizophrenia	SCZN10	SCZ-P-0010-PFC-M-Rep1	Disease	SMRI	Brain	Frontal	53	M	white
	Schizophrenia	SCZN13	SCZ-P-0013-Liver-F-Rep1	Disease	SMRI	Perip	Liver	52	F	black
	Schizophrenia	SCZN13	SCZ-P-0013-PFC-F-Rep1	Disease	SMRI	Brain	Frontal	52	F	black
	Schizophrenia	SCZN16	SCZ-P-0016-PFC-F-Rep1	Disease	SMRI	Brain	Frontal	53	F	white
	Schizophrenia	SCZN16	SCZ-P-0016-Spleen-F-Rep1	Disease	SMRI	Perip	Spleen	53	F	white
	Schizophrenia	SCZN17	SCZ-P-0017-Liver-F-Rep1	Disease	SMRI	Perip	Liver	60	F	white
	Schizophrenia	SCZN17	SCZ-P-0017-PFC-F-Rep1	Disease	SMRI	Brain	Frontal	60	F	white
	Schizophrenia	SCZN21	SCZ-P-0021-Liver-M-Rep1	Disease	SMRI	Perip	Liver	43	M	white
	Schizophrenia	SCZN21	SCZ-P-0021-PFC-M-Rep1	Disease	SMRI	Brain	Frontal	43	M	white
	Schizophrenia	SCZN23	SCZ-P-0023-Liver-F-Rep1	Disease	SMRI	Perip	Liver	61	F	white
	Schizophrenia	SCZN23	SCZ-P-0023-PFC-F-Rep1	Disease	SMRI	Brain	Frontal	61	F	white
	Schizophrenia	SCZN28	SCZ-P-0028-Liver-F-Rep1	Disease	SMRI	Perip	Liver	40	F	white
	Schizophrenia	SCZN28	SCZ-P-0028-PFC-F-Rep1	Disease	SMRI	Brain	Frontal	40	F	white
	Schizophrenia	SCZN32	SCZ-P-0032-Liver-M-Rep1	Disease	SMRI	Perip	Liver	28	M	white
	Schizophrenia	SCZN32	SCZ-P-0032-PFC-M-Rep1	Disease	SMRI	Brain	Frontal	28	M	white
	Schizophrenia	SCZN36	SCZ-P-0036-Liver-F-Rep1	Disease	SMRI	Perip	Liver	28	F	white
	Schizophrenia	SCZN36	SCZ-P-0036-PFC-F-Rep1	Disease	SMRI	Brain	Frontal	28	F	white
	Schizophrenia	SCZN38	SCZ-P-0038-Liver-F-Rep1	Disease	SMRI	Perip	Liver	59	F	white
	Schizophrenia	SCZN38	SCZ-P-0038-PFC-F-Rep1	Disease	SMRI	Brain	Frontal	59	F	white
	Schizophrenia	SCZN40	SCZ-P-0040-Liver-F-Rep1	Disease	SMRI	Perip	Liver	49	F	white
	Schizophrenia	SCZN40	SCZ-P-0040-PFC-F-Rep1	Disease	SMRI	Brain	Frontal	49	F	white
	Schizophrenia	SCZN43	SCZ-P-0043-Liver-M-Rep1	Disease	SMRI	Perip	Liver	45	M	white
	Schizophrenia	SCZN43	SCZ-P-0043-PFC-M-Rep1	Disease	SMRI	Brain	Frontal	45	M	white
	Schizophrenia	SCZN46	SCZ-P-0046-Liver-F-Rep1	Disease	SMRI	Perip	Liver	45	F	white
	Schizophrenia	SCZN46	SCZ-P-0046-PFC-F-Rep1	Disease	SMRI	Brain	Frontal	45	F	white
	Schizophrenia	SCZN52	SCZ-P-0052-Liver-M-Rep1	Disease	SMRI	Perip	Liver	44	M	white
	Schizophrenia	SCZN52	SCZ-P-0052-PFC-M-Rep1	Disease	SMRI	Brain	Frontal	44	M	white
	Schizophrenia	SCZN56	SCZ-P-0056-Liver-M-Rep1	Disease	SMRI	Perip	Liver	46	M	white
	Schizophrenia	SCZN56	SCZ-P-0056-PFC-M-Rep1	Disease	SMRI	Brain	Frontal	46	M	white
	Major depressive disorder	DS-1	MDD-P-0005-Frontal-F-Rep1	Disease	SMRI	Brain	Frontal	48	F	white
	Major depressive disorder	DS-1	MDD-P-0005-Liver-F-Rep1	Disease	SMRI	Perip	Liver	48	F	white
	Major depressive disorder	DS-5	MDD-P-0006-Frontal-F-Rep1	Disease	SMRI	Brain	Frontal	56	F	white
	Major depressive disorder	DS-5	MDD-P-0006-Liver-F-Rep1	Disease	SMRI	Perip	Liver	56	F	white
	Major depressive disorder	DS-7	MDD-P-0007-Frontal-M-Rep1	Disease	SMRI	Brain	Frontal	28	M	white
	Major depressive disorder	DS-7	MDD-P-0007-Liver-M-Rep1	Disease	SMRI	Perip	Liver	28	M	white
	Major depressive disorder	DS-9	MDD-P-0008-Frontal-M-Rep1	Disease	SMRI	Brain	Frontal	35	M	Asian
	Major depressive disorder	DS-9	MDD-P-0008-Liver-M-Rep1	Disease	SMRI	Perip	Liver	35	M	Asian
	Major depressive disorder	DC-30	MDD-P-0011-Frontal-M-Rep1	Disease	SMRI	Brain	Frontal	45	M	white
	Major depressive disorder	DC-30	MDD-P-0011-Liver-M-Rep1	Disease	SMRI	Perip	Liver	45	M	white
	Focal cortical dysplasia	HME1	FCD-P-0001-Blood-M-Rep1	Disease	YS	Perip	Blood	0.5	M	Asian
	Focal cortical dysplasia	HME1	FCD-P-0001-Rhem-M-Rep1	Disease	YS	Brain	etc	0.5	M	Asian
	Focal cortical dysplasia	TSC2	FCD-P-0002-Blood-F-Rep1	Disease	YS	Perip	Blood	3	F	Asian
	Focal cortical dysplasia	TSC2	FCD-P-0002-Multi-F-Rep1	Disease	YS	Brain	etc	3	F	Asian
	Focal cortical dysplasia	FCD3	FCD-P-0003-Blood-M-Rep1	Disease	YS	Perip	Blood	7	M	Asian
	Focal cortical dysplasia	FCD3	FCD-P-0003-RFroTem-M-Rep1	Disease	YS	Brain	etc	7	M	Asian
	Focal cortical dysplasia	FCD4	FCD-P-0004-Blood-F-Rep1	Disease	YS	Perip	Blood	5	F	Asian
	Focal cortical dysplasia	FCD4	FCD-P-0004-Rfrontal-F-Rep1	Disease	YS	Brain	etc	5	F	Asian
	Focal cortical dysplasia	FCD6	FCD-P-0006-Blood-F-Rep1	Disease	YS	Perip	Blood	5	F	Asian
	Focal cortical dysplasia	FCD6	FCD-P-0006-LPariOcci-F-Rep1	Disease	YS	Brain	etc	5	F	Asian
	Focal cortical dysplasia	FCD7	FCD-P-0007-Blood-F-Rep1	Disease	YS	Perip	Blood	20	F	Asian
	Focal cortical dysplasia	FCD7	FCD-P-0007-FroTem-F-Rep1	Disease	YS	Brain	etc	20	F	Asian
	Focal cortical dysplasia	FCD21	FCD-P-0021-Blood-M-Rep1	Disease	YS	Perip	Blood	8	M	Asian
	Focal cortical dysplasia	FCD21	FCD-P-0021-RTemOcci-M-Rep1	Disease	YS	Brain	etc	8	M	Asian
	Focal cortical dysplasia	FCD23	FCD-P-0023-Blood-M-Rep1	Disease	YS	Perip	Blood	1	M	Asian
	Focal cortical dysplasia	FCD23	FCD-P-0023-Lhem-M-Rep1	Disease	YS	Brain	etc	1	M	Asian
	Non-lesional epilepsy	EPI148	NLE-P-0148-Blood-M-Rep1	Disease	YS	Perip	Blood	14.3	M	Asian
	Non-lesional epilepsy	EPI148	NLE-P-0148-Brain-M-Rep1	Disease	YS	Brain	etc	14.3	M	Asian
	Non-lesional epilepsy	EPI165	NLE-P-0165-Blood-M-Rep1	Disease	YS	Perip	Blood	15	M	Asian
	Non-lesional epilepsy	EPI165	NLE-P-0165-Parie-M-Rep1	Disease	YS	Brain	etc	15	M	Asian
	Non-lesional epilepsy	EPI219	NLE-P-0219-Blood-M-Rep1	Disease	YS	Perip	Blood	3.5	M	Asian
	Non-lesional epilepsy	EPI219	NLE-P-0219-Brain-M-Rep1	Disease	YS	Brain	etc	3.5	M	Asian
	Non-lesional epilepsy	FLE166	NLE-P-0166-Blood-M-Rep1	Disease	YS	Perip	Blood	9	M	Asian
	Non-lesional epilepsy	FLE166	NLE-P-0166-Brain-M-Rep1	Disease	YS	Brain	etc	9	M	Asian
	Non-lesional epilepsy	FLE28	NLE-P-0028-Blood-M-Rep1	Disease	YS	Perip	Blood	8.3	M	Asian
	Non-lesional epilepsy	FLE28	NLE-P-0028-Frontal-M-Rep1	Disease	YS	Brain	Frontal	8.3	M	Asian
	Non-lesional epilepsy	LGS150	NLE-P-0150-Blood-M-Rep1	Disease	YS	Brain	etc	5.2	M	Asian
	Non-lesional epilepsy	LGS150	NLE-P-0150-Brain-M-Rep1	Disease	YS	Perip	Blood	5.2	M	Asian
	Non-lesional epilepsy	LGS182	NLE-P-0182-Blood-M-Rep1	Disease	YS	Perip	Blood	14.2	M	Asian
	Non-lesional epilepsy	LGS182	NLE-P-0182-Frontal-M-Rep1	Disease	YS	Brain	Frontal	14.2	M	Asian
	Non-lesional epilepsy	LGS227	NLE-P-0227-Blood-M-Rep1	Disease	YS	Perip	Blood	2.9	M	Asian
	Non-lesional epilepsy	LGS227	NLE-P-0227-Brain-M-Rep1	Disease	YS	Brain	etc	2.9	M	Asian
	Non-lesional epilepsy	LGS228	NLE-P-0228-Blood-F-Rep1	Disease	YS	Perip	Blood	9.8	F	Asian
	Non-lesional epilepsy	LGS228	NLE-P-0228-Occi-F-Rep1	Disease	YS	Brain	Occi	9.8	F	Asian
	Non-lesional epilepsy	LGS383	NLE-P-0383-Blood-M-Rep1	Disease	YS	Perip	Blood	14.7	M	Asian
	Non-lesional epilepsy	LGS383	NLE-P-0383-Brain-M-Rep1	Disease	YS	Brain	etc	14.7	M	Asian
	Non-lesional epilepsy	CPS41	NLE-P-0041-Blood-F-Rep1	Disease	YS	Perip	Blood	9.9	F	Asian
	Non-lesional epilepsy	CPS41	NLE-P-0041-Frontal-F-Rep1	Disease	YS	Brain	Frontal	9.9	F	Asian
	Non-lesional epilepsy	CPS58	NLE-P-0058-Blood-M-Rep1	Disease	YS	Perip	Blood	7.6	M	Asian
	Non-lesional epilepsy	CPS58	NLE-P-0058-Brain-M-Rep1	Disease	YS	Brain	etc	7.6	M	Asian
	Non-lesional epilepsy	EPI225	NLE-P-0225-Blood-M-Rep1	Disease	YS	Perip	Blood	0.6	M	Asian
	Non-lesional epilepsy	EPI225	NLE-P-0225-Brain-M-Rep1	Disease	YS	Brain	etc	0.6	M	Asian
	Non-lesional epilepsy	EPI362	NLE-P-0362-Blood-F-Rep1	Disease	YS	Perip	Blood	4.7	F	Asian
	Non-lesional epilepsy	EPI362	NLE-P-0362-Parie-F-Rep1	Disease	YS	Brain	Parietal	4.7	F	Asian
	Lumbosacral lipoma	363	LSL-P-0363-WBC-F-Rep1	Disease	SNUH	Perip	Blood	2	F	Asian
	Lumbosacral lipoma	363	LSL-P-0363-Vertae-F-Rep1	Disease	SNUH	Perip	etc	2	F	Asian
	Lumbosacral lipoma	364	LSL-P-0364-WBC-F-Rep1	Disease	SNUH	Perip	Blood	3	F	Asian
	Lumbosacral lipoma	364	LSL-P-0364-Vertae-F-Rep1	Disease	SNUH	Perip	etc	3	F	Asian
	Lumbosacral lipoma	365	LSL-P-0365-WBC-M-Rep1	Disease	SNUH	Perip	Blood	3	M	Asian
	Lumbosacral lipoma	365	LSL-P-0365-Vertae-M-Rep1	Disease	SNUH	Perip	etc	3	M	Asian
	Lumbosacral lipoma	366	LSL-P-0366-WBC-M-Rep1	Disease	SNUH	Perip	Blood	7	M	Asian
	Lumbosacral lipoma	366	LSL-P-0366-Vertae-M-Rep1	Disease	SNUH	Perip	etc	7	M	Asian
Patients with brain tumor	Ganglioglioma	29	GG-P-0029-Blood-M-Rep1	Disease	YS	Perip	Blood	14	M	Asian
	Ganglioglioma	29	GG-P-0029-Parie-M-Rep1	Disease	YS	Brain	Parietal	14	M	Asian
	Ganglioglioma	30	GG-P-0030-Blood-M-Rep1	Disease	YS	Perip	Blood	14	M	Asian
	Ganglioglioma	30	GG-P-0030-Thala-M-Rep1	Disease	YS	Brain	etc	14	M	Asian
	Ganglioglioma	221	GG-P-0221-Blood-F-Rep1	Disease	YS	Perip	Blood	6	F	Asian
	Ganglioglioma	221	GG-P-0221-Temp-F-Rep1	Disease	YS	Brain	Temp	6	F	Asian
	Ganglioglioma	231	GG-P-0231-Blood-M-Rep1	Disease	YS	Perip	Blood	7	M	Asian
	Ganglioglioma	231	GG-P-0231-Uncus-M-Rep1	Disease	YS	Brain	etc	7	M	Asian
	Ganglioglioma	249	GG-P-0249-Blood-F-Rep1	Disease	YS	Perip	Blood	5	F	Asian
	Ganglioglioma	249	GG-P-0249-Occi-F-Rep1	Disease	YS	Brain	Occi	5	F	Asian
	Glioblastoma	146	GBM-P-0146-NorBr-M-Rep1	Disease	YS	Brain	etc	64	M	Asian
	Glioblastoma	146	GBM-P-0146-Peri-M-Rep1	Disease	YS	Brain	etc	64	M	Asian
	Glioblastoma	146	GBM-P-0146-SVZ-M-Rep1	Disease	YS	Brain	etc	64	M	Asian
	Glioblastoma	146	GBM-P-0146-Tumor-M-Rep1	Disease	YS	Brain	etc	64	M	Asian
	Glioblastoma	26	GBM-P-0026-SVZ-F-Rep1	Disease	YS	Brain	etc	69	F	Asian
	Glioblastoma	26	GBM-P-0026-SVZ-F-Rep2	Disease	YS	Brain	etc	69	F	Asian
	Glioblastoma	26	GBM-P-0026-Tumor-F-Rep1	Disease	YS	Brain	etc	69	F	Asian
	Glioblastoma	26	GBM-P-0026-Tumor-F-Rep2	Disease	YS	Brain	etc	69	F	Asian
	Glioblastoma	27	GBM-P-0027-Tumor-M-Rep1	Disease	YS	Brain	etc	60	M	Asian
	Glioblastoma	27	GBM-P-0027-NorBr-M-Rep1	Disease	YS	Brain	etc	60	M	Asian
	Glioblastoma	27	GBM-P-0027-SVZ-M-Rep1	Disease	YS	Brain	etc	60	M	Asian
	Glioblastoma	27	GBM-P-0027-Tumor-M-Rep1	Disease	YS	Brain	etc	60	M	Asian
	Glioblastoma	37	GBM-P-0037-Blood-M-Rep1	Disease	YS	Perip	Blood	53	M	Asian
	Glioblastoma	37	GBM-P-0037-SVZ-M-Rep1	Disease	YS	Brain	etc	53	M	Asian
	Glioblastoma	37	GBM-P-0037-SVZ-M-Rep2	Disease	YS	Brain	etc	53	M	Asian
	Glioblastoma	37	GBM-P-0037-Tumor-M-Rep1	Disease	YS	Brain	etc	53	M	Asian
	Glioblastoma	39	GBM-P-0039-NorBr-M-Rep1	Disease	YS	Brain	etc	62	M	Asian
	Glioblastoma	39	GBM-P-0039-SVZ-M-Rep1	Disease	YS	Brain	etc	62	M	Asian
	Glioblastoma	39	GBM-P-0039-SVZ-M-Rep2	Disease	YS	Brain	etc	62	M	Asian
	Glioblastoma	39	GBM-P-0039-Tumor-M-Rep1	Disease	YS	Brain	etc	62	M	Asian
	Glioblastoma	52	GBM-P-0052-Blood-M-Rep1	Disease	YS	Perip	Blood	44	M	Asian
	Glioblastoma	52	GBM-P-0052-NorBr-M-Rep1	Disease	YS	Brain	etc	44	M	Asian
	Glioblastoma	52	GBM-P-0052-SVZ-M-Rep1	Disease	YS	Brain	etc	44	M	Asian
	Glioblastoma	52	GBM-P-0052-SVZ-M-Rep2	Disease	YS	Brain	etc	44	M	Asian
	Glioblastoma	52	GBM-P-0052-Tumor-M-Rep1	Disease	YS	Brain	etc	44	M	Asian
	Glioblastoma	160	GBM-P-0160-Blood-M-Rep1	Disease	YS	Perip	Blood	50	M	Asian
	Glioblastoma	160	GBM-P-0160-SVZ-M-Rep1	Disease	YS	Brain	etc	50	M	Asian
	Glioblastoma	160	GBM-P-0160-Tumor-M-Rep1	Disease	YS	Brain	etc	50	M	Asian
	Glioblastoma	187	GBM-P-0187-Blood-M-Rep1	Disease	YS	Perip	Blood	67	M	Asian
	Glioblastoma	187	GBM-P-0187-SVZ-M-Rep1	Disease	YS	Brain	etc	67	M	Asian
	Glioblastoma	187	GBM-P-0187-SVZ-M-Rep2	Disease	YS	Brain	etc	67	M	Asian
	Glioblastoma	187	GBM-P-0187-Tumor-M-Rep1	Disease	YS	Brain	etc	67	M	Asian
	Glioblastoma	245	GBM-P-0245-Blood-M-Rep1	Disease	YS	Perip	Blood	73	M	Asian
	Glioblastoma	245	GBM-P-0245-SVZ-M-Rep1	Disease	YS	Brain	etc	73	M	Asian
	Glioblastoma	245	GBM-P-0245-Tumor-M-Rep1	Disease	YS	Brain	etc	73	M	Asian
	Glioblastoma	276	GBM-P-0276-Blood-M-Rep1	Disease	YS	Perip	Blood	60	M	Asian
	Glioblastoma	276	GBM-P-0276-NorBr-M-Rep1	Disease	YS	Brain	etc	60	M	Asian
	Glioblastoma	276	GBM-P-0276-SVZ-M-Rep1	Disease	YS	Brain	etc	60	M	Asian
	Glioblastoma	276	GBM-P-0276-Tumor-M-Rep1	Disease	YS	Brain	etc	60	M	Asian
	Glioblastoma	396	GBM-P-0396-Blood-M-Rep1	Disease	YS	Perip	Blood	47	M	Asian
	Glioblastoma	396	GBM-P-0396-Peri-M-Rep1	Disease	YS	Brain	etc	47	M	Asian
	Glioblastoma	396	GBM-P-0396-Recur-M-Rep1	Disease	YS	Brain	etc	47	M	Asian
	Glioblastoma	396	GBM-P-0396-SVZ-M-Rep1	Disease	YS	Brain	etc	47	M	Asian
	Glioblastoma	499	GBM-P-0499-Blood-M-Rep1	Disease	YS	Perip	Blood	47	M	Asian
	Glioblastoma	499	GBM-P-0499-NorBr-M-Rep1	Disease	YS	Brain	etc	47	M	Asian
	Glioblastoma	499	GBM-P-0499-SVZ-M-Rep1	Disease	YS	Brain	etc	47	M	Asian
	Glioblastoma	499	GBM-P-0499-Tumor-M-Rep1	Disease	YS	Brain	etc	47	M	Asian
	Glioblastoma	881	GBM-P-0881-Blood-M-Rep1	Disease	YS	Perip	Blood	50	M	Asian
	Glioblastoma	881	GBM-P-0881-SVZ-M-Rep1	Disease	YS	Brain	etc	50	M	Asian
	Glioblastoma	881	GBM-P-0881-Tumor-M-Rep1	Disease	YS	Brain	etc	50	M	Asian
	Glioblastoma	246	GBM-P-0246-Blood-F-Rep1	Disease	YS	Perip	Blood	34	F	Asian
	Glioblastoma	246	GBM-P-0246-SVZ-F-Rep1	Disease	YS	Brain	etc	34	F	Asian
	Glioblastoma	246	GBM-P-0246-Tumor-F-Rep1	Disease	YS	Brain	etc	34	F	Asian
Non-diseased control	Control	2014-043	AD-C-2014043-HIF-F-Rep1	Control	NBB	Brain	Temp	60	F	European Caucasian
	Control	2014-043	AD-C-2014043-Blood-F-Rep1	Control	NBB	Perip	Blood	60	F	European Caucasian
	Control	2012-071	AD-C-2012071-HIF-F-Rep1	Control	NBB	Brain	Temp	57	F	European Caucasian
	Control	2012-071	AD-C-2012071-Blood-F-Rep1	Control	NBB	Perip	Blood	57	F	European Caucasian
	Control	2007-046	AD-C-2007046-HIF-M-Rep1	Control	NBB	Brain	Temp	89	M	European Caucasian
	Control	2007-046	AD-C-2007046-Blood-M-Rep1	Control	NBB	Perip	Blood	89	M	European Caucasian
	Control	2010-015	AD-C-2010015-HIF-F-Rep1	Control	NBB	Brain	Temp	73	F	European Caucasian
	Control	2010-015	AD-C-2010015-Blood-F-Rep1	Control	NBB	Perip	Blood	73	F	European Caucasian
	Control	2010-039	AD-C-2010039-HIF-F-Rep1	Control	NBB	Brain	Temp	60	F	European Caucasian
	Control	2010-039	AD-C-2010039-Blood-F-Rep1	Control	NBB	Perip	Blood	60	F	European Caucasian
	Control	2014-029	AD-C-2014029-HIF-F-Rep1	Control	NBB	Brain	Temp	78	F	European Caucasian
	Control	2014-029	AD-C-2014029-Blood-F-Rep1	Control	NBB	Perip	Blood	78	F	European Caucasian
	Control	2013-016	AD-C-2013016-HIF-M-Rep1	Control	NBB	Brain	Temp	83	M	European Caucasian
	Control	2013-016	AD-C-2013016-Blood-M-Rep1	Control	NBB	Perip	Blood	83	M	European Caucasian
	Control	5408	ASD-C-5408-Cereb-M-Rep1	Control	NICHD	Brain	Cereb	6	M	africal american
	Control	5408	ASD-C-5408-Heart-M-Rep1	Control	NICHD	Perip	Heart	6	M	africal american
	Control	5408	ASD-C-5408-Occi-M-Rep1	Control	NICHD	Brain	Occi	6	M	africal american
	Control	5408	ASD-C-5408-PFC-M-Rep1	Control	NICHD	Brain	Frontal	6	M	africal american
	Control	5408	ASD-C-5408-Temp-M-Rep1	Control	NICHD	Brain	Temp	6	M	africal american
	Control	5408	ASD-C-5408-Temp-M-Rep2	Control	NICHD	Brain	Temp	6	M	africal american
	Control	1712	ASD-C-1712-Cereb-M-Rep1	Control	NICHD	Brain	Cereb	20	M	caucasian
	Control	1712	ASD-C-1712-Heart-M-Rep1	Control	NICHD	Perip	Heart	20	M	caucasian
	Control	1712	ASD-C-1712-Occi-M-Rep1	Control	NICHD	Brain	Occi	20	M	caucasian
	Control	1712	ASD-C-1712-PFC-M-Rep1	Control	NICHD	Brain	Frontal	20	M	caucasian
	Control	1712	ASD-C-1712-Temp-M-Rep1	Control	NICHD	Brain	Temp	20	M	caucasian
	Control	1712	ASD-C-1712-Temp-M-Rep2	Control	NICHD	Brain	Temp	20	M	caucasian
	Control	5309	ASD-C-5309-Cereb-F-Rep1	Control	NICHD	Brain	Cereb	14	F	caucasian
	Control	5309	ASD-C-5309-Liver-F-Rep1	Control	NICHD	Perip	Liver	14	F	caucasian
	Control	5309	ASD-C-5309-Occi-F-Rep1	Control	NICHD	Brain	Occi	14	F	caucasian
	Control	5309	ASD-C-5309-PFC-F-Rep1	Control	NICHD	Brain	Frontal	14	F	caucasian
	Control	5309	ASD-C-5309-Temp-F-Rep1	Control	NICHD	Brain	Temp	14	F	caucasian
	Control	5309	ASD-C-5309-Temp-F-Rep2	Control	NICHD	Brain	Temp	14	F	caucasian
	Control	4848	ASD-C-4848-Cereb-M-Rep1	Control	NICHD	Brain	Cereb	16	M	caucasian
	Control	4848	ASD-C-4848-Heart-M-Rep1	Control	NICHD	Perip	Heart	16	M	caucasian
	Control	4848	ASD-C-4848-Occi-M-Rep1	Control	NICHD	Brain	Occi	16	M	caucasian
	Control	4848	ASD-C-4848-PFC-M-Rep1	Control	NICHD	Brain	Frontal	16	M	caucasian
	Control	4848	ASD-C-4848-Temp-M-Rep1	Control	NICHD	Brain	Temp	16	M	caucasian
	Control	4848	ASD-C-4848-Temp-M-Rep2	Control	NICHD	Brain	Temp	16	M	caucasian
	Control	4917	ASD-C-4917-Cereb-M-Rep1	Control	NICHD	Brain	Cereb	22	M	africal american
	Control	4917	ASD-C-4917-Heart-M-Rep1	Control	NICHD	Perip	Heart	22	M	africal american
	Control	4917	ASD-C-4917-Occi-M-Rep1	Control	NICHD	Brain	Occi	22	M	africal american
	Control	4917	ASD-C-4917-PFC-M-Rep1	Control	NICHD	Brain	Frontal	22	M	africal american
	Control	4917	ASD-C-4917-Temp-M-Rep1	Control	NICHD	Brain	Temp	22	M	africal american
	Control	4917	ASD-C-4917-Temp-M-Rep2	Control	NICHD	Brain	Temp	22	M	africal american
	Control	NC1012	SCZ-C-1012-Liver-M-Rep1	Control	SMRI	Perip	Liver	31	M	white
	Control	NC1012	SCZ-C-1012-PFC-M-Rep1	Control	SMRI	Brain	Frontal	31	M	white
	Control	NC1012	SCZ-C-1012-PFC-M-Rep2	Control	SMRI	Brain	Frontal	31	M	white
	Control	NC1013	SCZ-C-1013-Liver-M-Rep1	Control	SMRI	Perip	Liver	51	M	white
	Control	NC1013	SCZ-C-1013-PFC-M-Rep1	Control	SMRI	Brain	Frontal	51	M	white
	Control	NC1013	SCZ-C-1013-PFC-M-Rep2	Control	SMRI	Brain	Frontal	51	M	white
	Control	NC1014	SCZ-C-1014-Liver-M-Rep1	Control	SMRI	Perip	Liver	40	M	white
	Control	NC1014	SCZ-C-1014-PFC-M-Rep1	Control	SMRI	Brain	Frontal	40	M	white
	Control	NC1014	SCZ-C-1014-PFC-M-Rep2	Control	SMRI	Brain	Frontal	40	M	white
	Control	NC1015	SCZ-C-1015-Liver-M-Rep1	Control	SMRI	Perip	Liver	32	M	white
	Control	NC1015	SCZ-C-1015-PFC-M-Rep1	Control	SMRI	Brain	Frontal	32	M	white
	Control	NC1016	SCZ-C-1016-Liver-M-Rep1	Control	SMRI	Perip	Liver	49	M	white
	Control	NC1016	SCZ-C-1016-PFC-M-Rep1	Control	SMRI	Brain	Frontal	49	M	white
	Control	NC1016	SCZ-C-1016-PFC-M-Rep2	Control	SMRI	Brain	Frontal	49	M	white
	Control	NC1017	SCZ-C-1017-Liver-M-Rep1	Control	SMRI	Perip	Liver	45	M	white
	Control	NC1017	SCZ-C-1017-PFC-M-Rep1	Control	SMRI	Brain	Frontal	45	M	white
	Control	NC1017	SCZ-C-1017-PFC-M-Rep2	Control	SMRI	Brain	Frontal	45	M	white
	Control	NC1018	SCZ-C-1018-Liver-F-Rep1	Control	SMRI	Perip	Liver	38	F	white
	Control	NC1018	SCZ-C-1018-PFC-F-Rep1	Control	SMRI	Brain	Frontal	38	F	white
	Control	NC1019	SCZ-C-1019-Liver-F-Rep1	Control	SMRI	Perip	Liver	41	F	white
	Control	NC1019	SCZ-C-1019-PFC-F-Rep1	Control	SMRI	Brain	Frontal	41	F	white
	Control	NC1020	SCZ-C-1020-Liver-M-Rep1	Control	SMRI	Perip	Liver	47	M	white
	Control	NC1020	SCZ-C-1020-PFC-M-Rep1	Control	SMRI	Brain	Frontal	47	M	white
	Control	NC1020	SCZ-C-1020-PFC-M-Rep2	Control	SMRI	Brain	Frontal	47	M	white
	Control	NC1021	SCZ-C-1021-Liver-M-Rep1	Control	SMRI	Perip	Liver	47	M	white
	Control	NC1021	SCZ-C-1021-PFC-M-Rep1	Control	SMRI	Brain	Frontal	47	M	white
	Control	NC1021	SCZ-C-1021-PFC-M-Rep2	Control	SMRI	Brain	Frontal	47	M	white
	Control	NC1022	SCZ-C-1022-Liver-M-Rep1	Control	SMRI	Perip	Liver	53	M	white
	Control	NC1022	SCZ-C-1022-PFC-M-Rep1	Control	SMRI	Brain	Frontal	53	M	white
	Control	NC1022	SCZ-C-1022-PFC-M-Rep2	Control	SMRI	Brain	Frontal	53	M	white
	Control	NCN01	SCZ-C-0001-Liver-M-Rep1	Control	SMRI	Perip	Liver	48	M	white
	Control	NCN01	SCZ-C-0001-PFC-M-Rep1	Control	SMRI	Brain	Frontal	48	M	white
	Control	NCN02	SCZ-C-0002-Liver-M-Rep1	Control	SMRI	Perip	Liver	48	M	hispanic
	Control	NCN02	SCZ-C-0002-PFC-M-Rep1	Control	SMRI	Brain	Frontal	48	M	hispanic
	Control	NCN03	SCZ-C-0003-Liver-M-Rep1	Control	SMRI	Perip	Liver	34	M	white
	Control	NCN03	SCZ-C-0003-PFC-M-Rep1	Control	SMRI	Brain	Frontal	34	M	white
	Control	NCN04	SCZ-C-0004-PFC-M-Rep1	Control	SMRI	Perip	Liver	56	M	white
	Control	NCN04	SCZ-C-0004-Spleen-M-Rep1	Control	SMRI	Brain	Frontal	56	M	white
	Control	NCN07	SCZ-C-0007-Liver-M-Rep1	Control	SMRI	Perip	Liver	70	M	asian
	Control	NCN07	SCZ-C-0007-PFC-M-Rep1	Control	SMRI	Brain	Frontal	70	M	asian
	Control	NCN08	SCZ-C-0008-Liver-M-Rep1	Control	SMRI	Perip	Liver	55	M	asian
	Control	NCN08	SCZ-C-0008-PFC-M-Rep1	Control	SMRI	Brain	Frontal	55	M	asian
	Control	NCN09	SCZ-C-0009-Liver-M-Rep1	Control	SMRI	Perip	Liver	56	M	white
	Control	NCN09	SCZ-C-0009-PFC-M-Rep1	Control	SMRI	Brain	Frontal	56	M	white
	Control	NCN14	SCZ-C-0014-Liver-M-Rep1	Control	SMRI	Perip	Liver	49	M	white
	Control	NCN14	SCZ-C-0014-PFC-M-Rep1	Control	SMRI	Brain	Frontal	49	M	white
	Control	NCN15	SCZ-C-0015-Liver-M-Rep1	Control	SMRI	Perip	Liver	51	M	hispanic
	Control	NCN15	SCZ-C-0015-PFC-M-Rep1	Control	SMRI	Brain	Frontal	51	M	hispanic
	Control	NCN22	SCZ-C-0022-Liver-M-Rep1	Control	SMRI	Perip	Liver	44	M	white
	Control	NCN22	SCZ-C-0022-PFC-M-Rep1	Control	SMRI	Brain	Frontal	44	M	white
	Control	NCN27	SCZ-C-0027-Liver-M-Rep1	Control	SMRI	Perip	Liver	41	M	white
	Control	NCN27	SCZ-C-0027-PFC-M-Rep1	Control	SMRI	Brain	Frontal	41	M	white
	Control	NCN30	SCZ-C-0030-Liver-M-Rep1	Control	SMRI	Perip	Liver	45	M	white
	Control	NCN30	SCZ-C-0030-PFC-M-Rep1	Control	SMRI	Brain	Frontal	45	M	white
	Control	NCN41	SCZ-C-0041-Liver-M-Rep1	Control	SMRI	Perip	Liver	38	M	white
	Control	NCN41	SCZ-C-0041-PFC-M-Rep1	Control	SMRI	Brain	Frontal	38	M	white
	Control	NCN48	SCZ-C-0048-Liver-M-Rep1	Control	SMRI	Perip	Liver	57	M	white
	Control	NCN48	SCZ-C-0048-PFC-M-Rep1	Control	SMRI	Brain	Frontal	57	M	white
	Control	NCN50	SCZ-C-0050-Liver-M-Rep1	Control	SMRI	Perip	Liver	63	M	white
	Control	NCN50	SCZ-C-0050-PFC-M-Rep1	Control	SMRI	Brain	Frontal	63	M	white
	Non-syndromic craniosynostosis	NSC173	NSC-P-0173-Sagit-M-Rep1	Disease	SNUH	Perip	etc	0.4	M	Asian
	Non-syndromic craniosynostosis	NSC173	NSC-P-0173-Skull-M-Rep1	Disease	SNUH	Perip	etc	0.4	M	Asian
	Non-syndromic craniosynostosis	NSC174	NSC-P-0174-Blood-M-Rep1	Disease	SNUH	Perip	Blood	0.3	M	Asian
	Non-syndromic craniosynostosis	NSC174	NSC-P-0174-Sagit-M-Rep1	Disease	SNUH	Perip	etc	0.3	M	Asian
	Non-syndromic craniosynostosis	NSC174	NSC-P-0174-Skull-M-Rep1	Disease	SNUH	Perip	etc	0.3	M	Asian
	Non-syndromic craniosynostosis	NSC175	NSC-P-0175-Blood-F-Rep1	Disease	SNUH	Perip	Blood	0.2	F	Asian
	Non-syndromic craniosynostosis	NSC175	NSC-P-0175-Sagit-F-Rep1	Disease	SNUH	Perip	etc	0.2	F	Asian
	Non-syndromic craniosynostosis	NSC175	NSC-P-0175-Skull-F-Rep1	Disease	SNUH	Perip	etc	0.2	F	Asian
	Non-syndromic craniosynostosis	NSC176	NSC-P-0176-Blood-M-Rep1	Disease	SNUH	Perip	Blood	0.5	M	Asian
	Non-syndromic craniosynostosis	NSC176	NSC-P-0176-Sagit-M-Rep1	Disease	SNUH	Perip	etc	0.5	M	Asian
	Non-syndromic craniosynostosis	NSC176	NSC-P-0176-Skull-M-Rep1	Disease	SNUH	Perip	etc	0.5	M	Asian
	Non-syndromic craniosynostosis	NSC205	NSC-P-0205-Blood-M-Rep1	Disease	SNUH	Perip	Blood	0.4	M	Asian
	Non-syndromic craniosynostosis	NSC205	NSC-P-0205-Sagit-M-Rep1	Disease	SNUH	Perip	etc	0.4	M	Asian
	Non-syndromic craniosynostosis	NSC205	NSC-P-0205-Skull-M-Rep1	Disease	SNUH	Perip	etc	0.4	M	Asian
	Non-syndromic craniosynostosis	NSC206	NSC-P-0206-Blood-M-Rep1	Disease	SNUH	Perip	Blood	0.2	M	Asian
	Non-syndromic craniosynostosis	NSC206	NSC-P-0206-Sagit-M-Rep1	Disease	SNUH	Perip	etc	0.2	M	Asian
	Non-syndromic craniosynostosis	NSC206	NSC-P-0206-Skull-M-Rep1	Disease	SNUH	Perip	etc	0.2	M	Asian
	Non-syndromic craniosynostosis	NSC208	NSC-P-0208-Blood-M-Rep1	Disease	SNUH	Perip	Blood	0.4	M	Asian
	Non-syndromic craniosynostosis	NSC208	NSC-P-0208-Sagit-M-Rep1	Disease	SNUH	Perip	etc	0.4	M	Asian
	Non-syndromic craniosynostosis	NSC208	NSC-P-0208-Skull-M-Rep1	Disease	SNUH	Perip	etc	0.4	M	Asian
	Non-syndromic craniosynostosis	NSC234	NSC-P-0234-Blood-M-Rep1	Disease	SNUH	Perip	Blood	0.7	M	Asian
	Non-syndromic craniosynostosis	NSC234	NSC-P-0234-Sagit-M-Rep1	Disease	SNUH	Perip	etc	0.7	M	Asian
	Non-syndromic craniosynostosis	NSC234	NSC-P-0234-Skull-M-Rep1	Disease	SNUH	Perip	etc	0.7	M	Asian
	Non-syndromic craniosynostosis	NSC237	NSC-P-0237-Blood-M-Rep1	Disease	SNUH	Perip	Blood	0.4	M	Asian
	Non-syndromic craniosynostosis	NSC237	NSC-P-0237-Sagit-M-Rep1	Disease	SNUH	Perip	etc	0.4	M	Asian
	Non-syndromic craniosynostosis	NSC237	NSC-P-0237-Skull-M-Rep1	Disease	SNUH	Perip	etc	0.4	M	Asian
